# Supplementary material for: Translocator protein (18kDA) (TSPO) marks mesenchymal glioblastoma cell populations characterized by elevated numbers of tumor-associated macrophages
Source: Acta Neuropathol Commun. 2023 Sep 11;11:147. doi: 10.1186/s40478-023-01651-5 (PMC10496331; doi:10.1186/s40478-023-01651-5)
Supplement: Supplementary file 10 — Supplementary Material 10: Supplementary Table 2. IDH-wt WHO grade 4 glioma study collective. [file 40478_2023_1651_MOESM10_ESM.xlsx]

## Sheet: supplementary table 2
	Supplementary Table 2. IDH-wt WHO grade 4 glioma study collective
	Case section							Imaging section				Histology section					Immunohistolochemistry section			Molecular pathology section
	ID1	entity2	WHO grade3	IDH4	MGMT5	TERT6	relapse7	TSPO-PET (SUVmax)8	binding status9	FET-PET uptake10	contrast enhancement11	surgery12	block ID13	sample coordinate ID14	tumor cell content group15	sample asservation16	%Area positive for TSPO17	%Area positive for CD6818	TSPO H Score19	RNA-Seq20
	GBM_01	GBM	WHO 4	IDHwt	methylated	wt	no	0.54	HAB	no	no	biopsy	A	-15	some tumor	FFPE	nd	nd	nd	nd
	GBM_01	GBM	WHO 4	IDHwt	methylated	wt	no	0.59	HAB	yes	no	biopsy	A	-13	infiltration zone	FFPE	nd	nd	nd	nd
	GBM_01	GBM	WHO 4	IDHwt	methylated	wt	no	0.47	HAB	yes	no	biopsy	A	-12	solid tumor	FFPE	8.39	2.75	140	nd
	GBM_01	GBM	WHO 4	IDHwt	methylated	wt	no	0.47	HAB	yes	no	biopsy	A	-11	solid tumor	FFPE	6.75	3.93	85	nd
	GBM_01	GBM	WHO 4	IDHwt	methylated	wt	no	0.46	HAB	yes	no	biopsy	A	-7	solid tumor	FFPE	7.9	4.8	120	nd
	GBM_01	GBM	WHO 4	IDHwt	methylated	wt	no	0.47	HAB	yes	no	biopsy	A	-6	solid tumor	Cryo	nd	nd	nd	yes
	GBM_01	GBM	WHO 4	IDHwt	methylated	wt	no	0.47	HAB	yes	no	biopsy	A	-5	solid tumor	Cryo	nd	nd	nd	yes
	GBM_01	GBM	WHO 4	IDHwt	methylated	wt	no	0.44	HAB	yes	no	biopsy	A	-4	solid tumor	FFPE	8.38	4.24	140	nd
	GBM_01	GBM	WHO 4	IDHwt	methylated	wt	no	0.43	HAB	yes	no	biopsy	B	-3	solid tumor	FFPE	7.57	3.74	140	nd
	GBM_01	GBM	WHO 4	IDHwt	methylated	wt	no	0.42	HAB	yes	no	biopsy	B	-2	solid tumor	FFPE	10.57	6.64	200	nd
	GBM_01	GBM	WHO 4	IDHwt	methylated	wt	no	0.39	HAB	no	no	biopsy	B	-1	solid tumor	FFPE	9.13	6.4	160	nd
	GBM_01	GBM	WHO 4	IDHwt	methylated	wt	no	0.39	HAB	no	no	biopsy	B	ZP	solid tumor	FFPE	8.72	3.96	160	nd
	GBM_01	GBM	WHO 4	IDHwt	methylated	wt	no	0.34	HAB	no	no	biopsy	B	1	solid tumor	FFPE	11.91	5.88	165	nd
	GBM_02	GBM	WHO 4	IDHwt	methylated	C228Tmut	no	0.77	HAB	no	no	biopsy	A	-19	no tumor	FFPE	16.37	9.21	135	nd
	GBM_02	GBM	WHO 4	IDHwt	methylated	C228Tmut	no	0.77	HAB	no	no	biopsy	A	-18	infiltration zone	FFPE	15.49	9.1	165	nd
	GBM_02	GBM	WHO 4	IDHwt	methylated	C228Tmut	no	0.7	HAB	no	no	biopsy	A	-14	infiltration zone	FFPE	16.25	nd	160	nd
	GBM_02	GBM	WHO 4	IDHwt	methylated	C228Tmut	no	0.73	HAB	no	no	biopsy	A	-13	infiltration zone	FFPE	15.86	nd	155	nd
	GBM_02	GBM	WHO 4	IDHwt	methylated	C228Tmut	no	0.77	HAB	no	no	biopsy	A	-12	infiltration zone	FFPE	nd	nd	135	nd
	GBM_02	GBM	WHO 4	IDHwt	methylated	C228Tmut	no	0.78	HAB	no	no	biopsy	A	-11	infiltration zone	Cryo	nd	nd	nd	no
	GBM_02	GBM	WHO 4	IDHwt	methylated	C228Tmut	no	0.8	HAB	no	no	biopsy	A	-10	infiltration zone	FFPE	nd	nd	150	nd
	GBM_02	GBM	WHO 4	IDHwt	methylated	C228Tmut	no	0.82	HAB	no	no	biopsy	B	-9	infiltration zone	FFPE	13.31	4.56	170	nd
	GBM_02	GBM	WHO 4	IDHwt	methylated	C228Tmut	no	0.8	HAB	no	no	biopsy	B	-8	infiltration zone	Cryo	nd	nd	nd	no
	GBM_02	GBM	WHO 4	IDHwt	methylated	C228Tmut	no	0.8	HAB	no	no	biopsy	B	-7	infiltration zone	FFPE	11.01	5.63	185	nd
	GBM_02	GBM	WHO 4	IDHwt	methylated	C228Tmut	no	0.78	HAB	no	no	biopsy	B	-6	infiltration zone	FFPE	13.47	6.3	175	nd
	GBM_02	GBM	WHO 4	IDHwt	methylated	C228Tmut	no	0.75	HAB	no	no	biopsy	B	-5	infiltration zone	Cryo	nd	nd	nd	no
	GBM_02	GBM	WHO 4	IDHwt	methylated	C228Tmut	no	0.68	HAB	yes	no	biopsy	B	-4	infiltration zone	FFPE	15.63	4.598	160	nd
	GBM_02	GBM	WHO 4	IDHwt	methylated	C228Tmut	no	0.64	HAB	yes	no	biopsy	B	-3	infiltration zone	FFPE	13.85	7.689	160	nd
	GBM_02	GBM	WHO 4	IDHwt	methylated	C228Tmut	no	0.62	HAB	yes	no	biopsy	B	-2	solid tumor	Cryo	nd	nd	nd	yes
	GBM_02	GBM	WHO 4	IDHwt	methylated	C228Tmut	no	0.55	HAB	yes	no	biopsy	B	-1	infiltration zone	FFPE	13.55	4.545	145	nd
	GBM_03	GBM	WHO 4	IDHwt	methylated	C228Tmut	no	0.77	nd	yes	yes	biopsy	IA	-10	some tumor	FFPE	12.43	3.74	145	nd
	GBM_03	GBM	WHO 4	IDHwt	methylated	C228Tmut	no	0.83	nd	yes	yes	biopsy	IA	-9	infiltration zone	FFPE	13.16	3.44	160	nd
	GBM_03	GBM	WHO 4	IDHwt	methylated	C228Tmut	no	1.07	nd	yes	yes	biopsy	IA	-6	solid tumor	Cryo	nd	nd	nd	yes
	GBM_03	GBM	WHO 4	IDHwt	methylated	C228Tmut	no	1.07	nd	yes	yes	biopsy	IA	-5	solid tumor	FFPE	14.27	1.78	165	nd
	GBM_03	GBM	WHO 4	IDHwt	methylated	C228Tmut	no	1.09	nd	yes	yes	biopsy	IA	-4	solid tumor	Cryo	nd	nd	nd	yes
	GBM_03	GBM	WHO 4	IDHwt	methylated	C228Tmut	no	1.06	nd	yes	yes	biopsy	IA	-3	solid tumor	FFPE	15.21	0.37	165	nd
	GBM_03	GBM	WHO 4	IDHwt	methylated	C228Tmut	no	1.01	nd	yes	yes	biopsy	IB	-2	solid tumor	FFPE	nd	1.05	210	nd
	GBM_03	GBM	WHO 4	IDHwt	methylated	C228Tmut	no	0.95	nd	yes	yes	biopsy	IB	-1	solid tumor	Cryo	nd	nd	nd	yes
	GBM_03	GBM	WHO 4	IDHwt	methylated	C228Tmut	no	0.95	nd	yes	yes	biopsy	IB	ZP	solid tumor	FFPE	13.25	1.74	185	nd
	GBM_03	GBM	WHO 4	IDHwt	methylated	C228Tmut	no	0.91	nd	yes	no	biopsy	IB	1	solid tumor	FFPE	14.32	3.9	170	nd
	GBM_03	GBM	WHO 4	IDHwt	methylated	C228Tmut	no	0.78	nd	no	no	biopsy	IIA	-16	infiltration zone	FFPE	16.56	2.26	209	nd
	GBM_03	GBM	WHO 4	IDHwt	methylated	C228Tmut	no	0.75	nd	no	no	biopsy	IIA	-15	infiltration zone	FFPE	16.16	1.43	190	nd
	GBM_03	GBM	WHO 4	IDHwt	methylated	C228Tmut	no	0.69	nd	no	no	biopsy	IIA	-12	infiltration zone	FFPE	13.89	2.25	170	nd
	GBM_03	GBM	WHO 4	IDHwt	methylated	C228Tmut	no	0.7	nd	no	no	biopsy	IIA	-11	infiltration zone	FFPE	14.78	1.15	170	nd
	GBM_03	GBM	WHO 4	IDHwt	methylated	C228Tmut	no	0.71	nd	no	no	biopsy	IIA	-10	infiltration zone	Cryo	nd	nd	nd	no
	GBM_03	GBM	WHO 4	IDHwt	methylated	C228Tmut	no	0.72	nd	no	no	biopsy	IIA	-9	infiltration zone	FFPE	13.72	3.37	195	nd
	GBM_03	GBM	WHO 4	IDHwt	methylated	C228Tmut	no	0.72	nd	no	no	biopsy	IIA	-8	solid tumor	Cryo	nd	nd	nd	yes
	GBM_03	GBM	WHO 4	IDHwt	methylated	C228Tmut	no	0.73	nd	no	no	biopsy	IIA	-7	infiltration zone	FFPE	13.41	1.42	150	nd
	GBM_03	GBM	WHO 4	IDHwt	methylated	C228Tmut	no	0.76	nd	no	no	biopsy	IIB	-6	some tumor	FFPE	12.01	3.97	150	nd
	GBM_03	GBM	WHO 4	IDHwt	methylated	C228Tmut	no	0.84	nd	no	no	biopsy	IIB	-5	some tumor	FFPE	14.16	4.6	160	nd
	GBM_03	GBM	WHO 4	IDHwt	methylated	C228Tmut	no	0.86	nd	no	no	biopsy	IIB	-4	infiltration zone	Cryo	nd	nd	nd	no
	GBM_03	GBM	WHO 4	IDHwt	methylated	C228Tmut	no	0.86	nd	no	no	biopsy	IIB	-3	infiltration zone	FFPE	14.94	3.63	190	nd
	GBM_03	GBM	WHO 4	IDHwt	methylated	C228Tmut	no	0.86	nd	no	no	biopsy	IIB	-2	infiltration zone	FFPE	14.83	2.49	155	nd
	GBM_03	GBM	WHO 4	IDHwt	methylated	C228Tmut	no	0.84	nd	no	no	biopsy	IIB	-1	infiltration zone	FFPE	14.06	4.62	160	nd
	GBM_03	GBM	WHO 4	IDHwt	methylated	C228Tmut	no	0.84	nd	no	no	biopsy	IIB	ZP	infiltration zone	FFPE	12.95	2.62	160	nd
	GBM_04	GBM	WHO 4	IDHwt	methylated	C228Tmut	yes	1.38	nd	yes	yes	resection	II	II	infiltration zone	FFPE	11.86	6.94	152.5	nd
	GBM_04	GBM	WHO 4	IDHwt	methylated	C228Tmut	yes	1.4	nd	yes	yes	resection	III	III	solid tumor	FFPE	17.44	6.13	192.5	nd
	GBM_04	GBM	WHO 4	IDHwt	methylated	C228Tmut	yes	1.51	nd	yes	no	resection	IV	IV	infiltration zone	FFPE	14.4	8.38	147.5	nd
	GBM_04	GBM	WHO 4	IDHwt	methylated	C228Tmut	yes	1.31	nd	yes	no	resection	I	I	infiltration zone	Cryo	nd	nd	nd	no
	GBM_04	GBM	WHO 4	IDHwt	methylated	C228Tmut	yes	1.38	nd	yes	yes	resection	II	II	infiltration zone	Cryo	nd	nd	nd	no
	GBM_04	GBM	WHO 4	IDHwt	methylated	C228Tmut	yes	1.4	nd	yes	yes	resection	III	III	infiltration zone	Cryo	nd	nd	nd	no
	GBM_04	GBM	WHO 4	IDHwt	methylated	C228Tmut	yes	1.51	nd	yes	no	resection	IV	IV	infiltration zone	Cryo	nd	nd	nd	no
	GBM_04	GBM	WHO 4	IDHwt	methylated	C228Tmut	yes	1.31	nd	yes	no	resection	I	I	infiltration zone	FFPE	16.68	8.3	178.75	nd
	GBM_05	GBM	WHO 4	IDHwt	methylated	C228Tmut	no	0.87	HAB	yes	yes	biopsy	A	-34	some tumor	FFPE	nd	nd	160	nd
	GBM_05	GBM	WHO 4	IDHwt	methylated	C228Tmut	no	0.76	HAB	yes	yes	biopsy	A	-32	some tumor	FFPE	10.74	4.43	170	nd
	GBM_05	GBM	WHO 4	IDHwt	methylated	C228Tmut	no	0.94	HAB	yes	yes	biopsy	A	-31	some tumor	FFPE	21.59	8.2	245	nd
	GBM_05	GBM	WHO 4	IDHwt	methylated	C228Tmut	no	0.94	HAB	yes	yes	biopsy	A	-30	solid tumor	FFPE	19.85	3.74	247.5	nd
	GBM_05	GBM	WHO 4	IDHwt	methylated	C228Tmut	no	1.33	HAB	yes	yes	biopsy	A	-25	solid tumor	FFPE	21.37	5.97	232.5	nd
	GBM_05	GBM	WHO 4	IDHwt	methylated	C228Tmut	no	1.06	HAB	yes	yes	biopsy	A	-21	nd	FFPE	nd	nd	nd	nd
	GBM_05	GBM	WHO 4	IDHwt	methylated	C228Tmut	no	1.06	HAB	yes	yes	biopsy	B	-20	solid tumor	FFPE	17.91	5.56	222.5	nd
	GBM_05	GBM	WHO 4	IDHwt	methylated	C228Tmut	no	0.97	HAB	yes	yes	biopsy	B	-19	solid tumor	FFPE	nd	4.87	230	nd
	GBM_05	GBM	WHO 4	IDHwt	methylated	C228Tmut	no	0.76	HAB	yes	yes	biopsy	B	-18	solid tumor	FFPE	16.72	5.6	202.5	nd
	GBM_05	GBM	WHO 4	IDHwt	methylated	C228Tmut	no	1.49	HAB	yes	yes	biopsy	B	-4	solid tumor	FFPE	20.88	10.02	190	nd
	GBM_05	GBM	WHO 4	IDHwt	methylated	C228Tmut	no	nd	HAB	nd	yes	biopsy	B	-3	solid tumor	Cryo	nd	nd	nd	yes
	GBM_05	GBM	WHO 4	IDHwt	methylated	C228Tmut	no	1.53	HAB	yes	yes	biopsy	B	-2	solid tumor	FFPE	19.22	6.6	172.5	nd
	GBM_05	GBM	WHO 4	IDHwt	methylated	C228Tmut	no	nd	HAB	nd	yes	biopsy	B	-1	solid tumor	Cryo	nd	nd	nd	yes
	GBM_05	GBM	WHO 4	IDHwt	methylated	C228Tmut	no	1.46	HAB	yes	yes	biopsy	B	ZP	solid tumor	FFPE	18.12	1.84	165	nd
	GBM_06	GBM	WHO 4	IDHwt	not methylated	nd	no	2.02	nd	nd	yes	resection	I	I	solid tumor	FFPE	22.46	10.63	180	nd
	GBM_07	GBM	WHO 4	IDHwt	not methylated	C250Tmut	no	0.97	HAB	yes	no	resection	I	I	infiltration zone	FFPE	15.52	8.58	207.5	nd
	GBM_07	GBM	WHO 4	IDHwt	not methylated	C250Tmut	no	1.68	HAB	yes	yes	resection	II	II	solid tumor	FFPE	13.21	4.71	160	nd
	GBM_07	GBM	WHO 4	IDHwt	not methylated	C250Tmut	no	0.65	HAB	yes	no	resection	III	III	infiltration zone	FFPE	15.77	7.1	151.25	nd
	GBM_07	GBM	WHO 4	IDHwt	not methylated	C250Tmut	no	0.97	HAB	yes	no	resection	I	I	infiltration zone	Cryo	nd	nd	nd	no
	GBM_07	GBM	WHO 4	IDHwt	not methylated	C250Tmut	no	1.68	HAB	yes	yes	resection	IIA	IIA	solid tumor	Cryo	nd	nd	nd	yes
	GBM_07	GBM	WHO 4	IDHwt	not methylated	C250Tmut	no	1.68	HAB	yes	yes	resection	IIB	IIB	solid tumor	Cryo	nd	nd	nd	yes
	GBM_07	GBM	WHO 4	IDHwt	not methylated	C250Tmut	no	0.65	HAB	yes	no	resection	III	III	infiltration zone	Cryo	nd	nd	nd	no
	GBM_08	GBM	WHO 4	IDHwt	partially methylated	C228Tmut	yes	1.02	HAB	yes	no	biopsy	A	-15	infiltration zone	FFPE	17.63	8.8	245	nd
	GBM_08	GBM	WHO 4	IDHwt	partially methylated	C228Tmut	yes	1.21	HAB	yes	no	biopsy	A	-14	solid tumor	Cryo	nd	nd	nd	yes
	GBM_08	GBM	WHO 4	IDHwt	partially methylated	C228Tmut	yes	1.21	HAB	yes	no	biopsy	A	-13	solid tumor	FFPE	17.9	6.61	265	nd
	GBM_08	GBM	WHO 4	IDHwt	partially methylated	C228Tmut	yes	1.62	HAB	yes	yes	biopsy	A	-12	no tumor	FFPE	9.57	5.84	117.5	nd
	GBM_08	GBM	WHO 4	IDHwt	partially methylated	C228Tmut	yes	1.79	HAB	yes	yes	biopsy	A	-10	no tumor	FFPE	5.65	nd	70	nd
	GBM_08	GBM	WHO 4	IDHwt	partially methylated	C228Tmut	yes	1.89	HAB	yes	yes	biopsy	A	-9	nd	FFPE	nd	nd	nd	nd
	GBM_08	GBM	WHO 4	IDHwt	partially methylated	C228Tmut	yes	2.3	HAB	yes	yes	biopsy	B	-5	solid tumor	FFPE	21.62	3.67	220	nd
	GBM_08	GBM	WHO 4	IDHwt	partially methylated	C228Tmut	yes	2.34	HAB	yes	yes	biopsy	B	-4	solid tumor	FFPE	19.76	4.67	215	nd
	GBM_08	GBM	WHO 4	IDHwt	partially methylated	C228Tmut	yes	2.36	HAB	yes	yes	biopsy	B	-3	solid tumor	FFPE	18.78	4.55	195	nd
	GBM_08	GBM	WHO 4	IDHwt	partially methylated	C228Tmut	yes	2.41	HAB	yes	yes	biopsy	B	-2	solid tumor	Cryo	nd	nd	nd	yes
	GBM_08	GBM	WHO 4	IDHwt	partially methylated	C228Tmut	yes	2.45	HAB	yes	yes	biopsy	B	-1	solid tumor	FFPE	19.12	4.03	190	nd
	GBM_09	GBM	WHO 4	IDHwt	methylated	C250Tmut	no	nd	MAB	nd	no	biopsy	A	-21	no tumor	FFPE	nd	nd	62.5	nd
	GBM_09	GBM	WHO 4	IDHwt	methylated	C250Tmut	no	2.52	MAB	yes	no	biopsy	A	-20	some tumor	FFPE	16.51	11.35	160	nd
	GBM_09	GBM	WHO 4	IDHwt	methylated	C250Tmut	no	2.58	MAB	yes	no	biopsy	A	-16	infiltration zone	FFPE	17.84	8.3	182.5	nd
	GBM_09	GBM	WHO 4	IDHwt	methylated	C250Tmut	no	nd	MAB	nd	no	biopsy	A	-15	infiltration zone	Cryo	nd	nd	nd	no
	GBM_09	GBM	WHO 4	IDHwt	methylated	C250Tmut	no	2.49	MAB	yes	no	biopsy	A	-14	infiltration zone	FFPE	17.22	6.78	187.5	nd
	GBM_09	GBM	WHO 4	IDHwt	methylated	C250Tmut	no	nd	MAB	nd	no	biopsy	A	-13	solid tumor	Cryo	nd	nd	nd	yes
	GBM_09	GBM	WHO 4	IDHwt	methylated	C250Tmut	no	2.42	MAB	yes	no	biopsy	A	-12	solid tumor	FFPE	17.41	7.08	202.5	nd
	GBM_09	GBM	WHO 4	IDHwt	methylated	C250Tmut	no	2.5	MAB	yes	no	biopsy	B	-11	solid tumor	FFPE	18	nd	222.5	nd
	GBM_09	GBM	WHO 4	IDHwt	methylated	C250Tmut	no	2.39	MAB	yes	no	biopsy	B	-9	solid tumor	FFPE	19.91	3.1	220	nd
	GBM_09	GBM	WHO 4	IDHwt	methylated	C250Tmut	no	2.4	MAB	yes	no	biopsy	B	-8	solid tumor	FFPE	18.85	5.8	230	nd
	GBM_09	GBM	WHO 4	IDHwt	methylated	C250Tmut	no	2.32	MAB	yes	no	biopsy	B	-7	solid tumor	FFPE	17.92	6.4	210	nd
	GBM_09	GBM	WHO 4	IDHwt	methylated	C250Tmut	no	2.3	MAB	yes	no	biopsy	C	-5	solid tumor	FFPE	23.63	4.52	185	nd
	GBM_09	GBM	WHO 4	IDHwt	methylated	C250Tmut	no	2.17	MAB	yes	no	biopsy	C	-4	solid tumor	FFPE	18.96	4.76	192.5	nd
	GBM_09	GBM	WHO 4	IDHwt	methylated	C250Tmut	no	2.19	MAB	yes	yes	biopsy	C	-3	solid tumor	FFPE	17.65	5.28	187.5	nd
	GBM_09	GBM	WHO 4	IDHwt	methylated	C250Tmut	no	2.19	MAB	yes	yes	biopsy	C	-2	solid tumor	FFPE	19.01	6.58	170	nd
	GBM_10	GBM	WHO 4	IDHwt	methylated	C228Tmut	yes	1.14	HAB	yes	yes	biopsy	A	-24	no tumor	FFPE	18.18	15.27	140	nd
	GBM_10	GBM	WHO 4	IDHwt	methylated	C228Tmut	yes	1.3	HAB	yes	yes	biopsy	A	-23	some tumor	FFPE	19.73	12.55	150	nd
	GBM_10	GBM	WHO 4	IDHwt	methylated	C228Tmut	yes	1.33	HAB	yes	yes	biopsy	A	-22	some tumor	Cryo	nd	nd	nd	no
	GBM_10	GBM	WHO 4	IDHwt	methylated	C228Tmut	yes	1.67	HAB	yes	yes	biopsy	A	-21	some tumor	FFPE	19.85	14.72	175	nd
	GBM_10	GBM	WHO 4	IDHwt	methylated	C228Tmut	yes	1.67	HAB	yes	yes	biopsy	A	-20	some tumor	Cryo	nd	nd	nd	no
	GBM_10	GBM	WHO 4	IDHwt	methylated	C228Tmut	yes	1.84	HAB	yes	yes	biopsy	A	-19	some tumor	FFPE	19.55	13.74	180	nd
	GBM_10	GBM	WHO 4	IDHwt	methylated	C228Tmut	yes	2.3	HAB	yes	yes	biopsy	A	-18	some tumor	FFPE	nd	nd	180	nd
	GBM_10	GBM	WHO 4	IDHwt	methylated	C228Tmut	yes	2.41	HAB	yes	yes	biopsy	A	-16	infiltration zone	FFPE	20.46	7.86	160	nd
	GBM_10	GBM	WHO 4	IDHwt	methylated	C228Tmut	yes	2.45	HAB	yes	yes	biopsy	nd	-15	infiltration zone	Cryo	nd	nd	nd	no
	GBM_10	GBM	WHO 4	IDHwt	methylated	C228Tmut	yes	2.39	HAB	yes	yes	biopsy	B	-14	infiltration zone	FFPE	nd	nd	nd	nd
	GBM_10	GBM	WHO 4	IDHwt	methylated	C228Tmut	yes	2.35	HAB	yes	yes	biopsy	B	-13	nd	Cryo	nd	nd	nd	no
	GBM_10	GBM	WHO 4	IDHwt	methylated	C228Tmut	yes	2.19	HAB	yes	yes	biopsy	B	-12	solid tumor	FFPE	22.78	9.37	210	nd
	GBM_10	GBM	WHO 4	IDHwt	methylated	C228Tmut	yes	1.99	HAB	yes	yes	biopsy	B	-11	solid tumor	FFPE	nd	nd	220	nd
	GBM_10	GBM	WHO 4	IDHwt	methylated	C228Tmut	yes	1.88	HAB	yes	yes	biopsy	B	-10	solid tumor	Cryo	nd	nd	nd	yes
	GBM_10	GBM	WHO 4	IDHwt	methylated	C228Tmut	yes	1.88	HAB	yes	yes	biopsy	B	-9	solid tumor	FFPE	20.7	10.68	190	nd
	GBM_10	GBM	WHO 4	IDHwt	methylated	C228Tmut	yes	1.81	HAB	yes	yes	biopsy	B	-8	infiltration zone	Cryo	nd	nd	nd	no
	GBM_10	GBM	WHO 4	IDHwt	methylated	C228Tmut	yes	1.79	HAB	yes	yes	biopsy	B	-7	solid tumor	FFPE	23.32	6.94	180	nd
	GBM_10	GBM	WHO 4	IDHwt	methylated	C228Tmut	yes	1.79	HAB	yes	yes	biopsy	B	-6	nd	FFPE	nd	nd	nd	nd
	GBM_10	GBM	WHO 4	IDHwt	methylated	C228Tmut	yes	1.63	HAB	yes	yes	biopsy	C	-5	no tumor	FFPE	18.22	11.59	180	nd
	GBM_10	GBM	WHO 4	IDHwt	methylated	C228Tmut	yes	1.63	HAB	yes	yes	biopsy	C	-4	infiltration zone	FFPE	nd	nd	180	nd
	GBM_10	GBM	WHO 4	IDHwt	methylated	C228Tmut	yes	1.6	HAB	yes	yes	biopsy	C	-3	infiltration zone	FFPE	20.48	8.72	190	nd
	GBM_10	GBM	WHO 4	IDHwt	methylated	C228Tmut	yes	1.49	HAB	yes	yes	biopsy	C	-2	infiltration zone	FFPE	20.6	8.18	180	nd
	GBM_10	GBM	WHO 4	IDHwt	methylated	C228Tmut	yes	1.49	HAB	yes	yes	biopsy	C	-1	infiltration zone	FFPE	22.61	8.5	170	nd
	GBM_11	GBM	WHO 4	IDHwt	not methylated	C228Tmut	no	1.77	nd	yes	yes	resection	I	I	solid tumor	FFPE	16.27	2.64	162.5	nd
	GBM_11	GBM	WHO 4	IDHwt	not methylated	C228Tmut	no	1.77	nd	yes	yes	resection	I	I	solid tumor	Cryo	nd	nd	nd	yes
	GBM_11	GBM	WHO 4	IDHwt	not methylated	C228Tmut	no	2.94	nd	yes	no	resection	II	II	solid tumor	Cryo	nd	nd	nd	yes
	GBM_11	GBM	WHO 4	IDHwt	not methylated	C228Tmut	no	2.94	nd	yes	no	resection	II	II	solid tumor	FFPE	22.31	4.05	184.75	nd
	GBM_12	GBM	WHO 4	IDHwt	not methylated	C228Tmut	no	1.74	LAB	yes	yes	resection	I	I	no tumor	FFPE	14.66	11.52	147.5	nd
	GBM_12	GBM	WHO 4	IDHwt	not methylated	C228Tmut	no	1.44	LAB	no	no	resection	II	II	some tumor	FFPE	15.53	10.99	197.5	nd
	GBM_12	GBM	WHO 4	IDHwt	not methylated	C228Tmut	no	2.38	LAB	yes	no	resection	III	III	some tumor	FFPE	17.01	7.79	135	nd
	GBM_12	GBM	WHO 4	IDHwt	not methylated	C228Tmut	no	1.78	LAB	yes	yes	resection	IV	IV	some tumor	FFPE	12.13	12.1	142.5	nd
	GBM_12	GBM	WHO 4	IDHwt	not methylated	C228Tmut	no	2.54	LAB	yes	no	resection	VI	VI	no tumor	FFPE	12.82	7.94	127.5	nd
	GBM_12	GBM	WHO 4	IDHwt	not methylated	C228Tmut	no	1.92	LAB	yes	no	resection	VII	VII	some tumor	FFPE	14.58	13.35	162.5	nd
	GBM_12	GBM	WHO 4	IDHwt	not methylated	C228Tmut	no	2.37	LAB	yes	yes	resection	VIII	VIII	no tumor	FFPE	nd	nd	197.5	nd
	GBM_13	GBM	WHO 4	IDHwt	not methylated	C250Tmut	no	1.32	HAB	yes	no	biopsy	A	-13	no tumor	FFPE	nd	nd	130	nd
	GBM_13	GBM	WHO 4	IDHwt	not methylated	C250Tmut	no	1.36	HAB	yes	no	biopsy	A	-12	infiltration zone	Cryo	nd	nd	nd	no
	GBM_13	GBM	WHO 4	IDHwt	not methylated	C250Tmut	no	1.45	HAB	yes	no	biopsy	A	-11	some tumor	FFPE	16.14	6.02	172.5	nd
	GBM_13	GBM	WHO 4	IDHwt	not methylated	C250Tmut	no	1.47	HAB	yes	no	biopsy	A	-7	some tumor	FFPE	17	6.99	175	nd
	GBM_13	GBM	WHO 4	IDHwt	not methylated	C250Tmut	no	1.51	HAB	yes	no	biopsy	A	-6	some tumor	Cryo	nd	nd	nd	no
	GBM_13	GBM	WHO 4	IDHwt	not methylated	C250Tmut	no	1.56	HAB	yes	no	biopsy	A	-5	some tumor	FFPE	15.9	7.31	155	nd
	GBM_13	GBM	WHO 4	IDHwt	not methylated	C250Tmut	no	1.61	HAB	yes	no	biopsy	A	-4	some tumor	FFPE	14.49	7.35	185	nd
	GBM_13	GBM	WHO 4	IDHwt	not methylated	C250Tmut	no	1.61	HAB	yes	no	biopsy	B	-3	some tumor	FFPE	15.05	7.77	175	nd
	GBM_13	GBM	WHO 4	IDHwt	not methylated	C250Tmut	no	1.57	HAB	yes	no	biopsy	B	-2	some tumor	FFPE	17.61	7.41	175	nd
	GBM_13	GBM	WHO 4	IDHwt	not methylated	C250Tmut	no	1.51	HAB	yes	no	biopsy	B	-1	some tumor	FFPE	19.32	4.91	155	nd
	GBM_14	GBM	WHO 4	IDHwt	methylated	C228Tmut	no	1.21	MAB	yes	yes	biopsy	I	-9	no tumor	FFPE	15.92	6.07	140	nd
	GBM_14	GBM	WHO 4	IDHwt	methylated	C228Tmut	no	nd	MAB	nd	yes	biopsy	I	-8	infiltration zone	Cryo	nd	nd	nd	no
	GBM_14	GBM	WHO 4	IDHwt	methylated	C228Tmut	no	nd	MAB	nd	yes	biopsy	I	-7	infiltration zone	Cryo	nd	nd	nd	no
	GBM_14	GBM	WHO 4	IDHwt	methylated	C228Tmut	no	1.07	MAB	yes	yes	biopsy	I	-6	infiltration zone	FFPE	17.67	13.27	145	nd
	GBM_14	GBM	WHO 4	IDHwt	methylated	C228Tmut	no	0.91	MAB	yes	no	biopsy	I	-1	infiltration zone	FFPE	18.1	12.71	170	nd
	GBM_14	GBM	WHO 4	IDHwt	methylated	C228Tmut	no	0.86	MAB	yes	no	biopsy	I	ZP	infiltration zone	FFPE	19.01	11.06	205	nd
	GBM_14	GBM	WHO 4	IDHwt	methylated	C228Tmut	no	0.76	MAB	no	no	biopsy	I	+1	infiltration zone	FFPE	19.03	7.42	220	nd
	GBM_14	GBM	WHO 4	IDHwt	methylated	C228Tmut	no	0.9	MAB	no	no	biopsy	II	-6	infiltration zone	FFPE	15.7	10.2	175	nd
	GBM_14	GBM	WHO 4	IDHwt	methylated	C228Tmut	no	0.9	MAB	no	no	biopsy	II	-5	infiltration zone	FFPE	14.3	10.59	160	nd
	GBM_14	GBM	WHO 4	IDHwt	methylated	C228Tmut	no	nd	MAB	nd	no	biopsy	II	-4	solid tumor	Cryo	nd	nd	nd	yes
	GBM_14	GBM	WHO 4	IDHwt	methylated	C228Tmut	no	0.96	MAB	no	no	biopsy	II	ZP	infiltration zone	FFPE	14.84	5.25	190	nd
	GBM_14	GBM	WHO 4	IDHwt	methylated	C228Tmut	no	0.58	MAB	yes	no	biopsy	III	-6	infiltration zone	FFPE	nd	nd	nd	nd
	GBM_14	GBM	WHO 4	IDHwt	methylated	C228Tmut	no	nd	MAB	nd	no	biopsy	III	-5	some tumor	Cryo	nd	nd	nd	no
	GBM_14	GBM	WHO 4	IDHwt	methylated	C228Tmut	no	0.54	MAB	yes	no	biopsy	III	-4	some tumor	FFPE	13.75	4.06	150	nd
	GBM_14	GBM	WHO 4	IDHwt	methylated	C228Tmut	no	nd	MAB	nd	no	biopsy	III	-3	nd	Cryo	nd	nd	nd	no
	GBM_14	GBM	WHO 4	IDHwt	methylated	C228Tmut	no	0.5	MAB	yes	no	biopsy	III	-2	some tumor	FFPE	12.46	3.64	160	nd
	GBM_14	GBM	WHO 4	IDHwt	methylated	C228Tmut	no	0.51	MAB	yes	no	biopsy	III	-1	some tumor	FFPE	12.63	4.83	150	nd
	GBM_14	GBM	WHO 4	IDHwt	methylated	C228Tmut	no	0.53	MAB	yes	no	biopsy	III	ZP	some tumor	FFPE	12.14	2.61	150	nd
	GBM_15	GBM	WHO 4	IDHwt	methylated	C228Tmut	no	nd	nd	yes	no	biopsy	I	-9	solid tumor	FFPE	nd	nd	nd	nd
	GBM_15	GBM	WHO 4	IDHwt	methylated	C228Tmut	no	nd	nd	yes	no	biopsy	I	-8	infiltration zone	FFPE	nd	nd	nd	nd
	GBM_15	GBM	WHO 4	IDHwt	methylated	C228Tmut	no	nd	nd	yes	no	biopsy	I	-4	solid tumor	FFPE	18.99	4.33	160	nd
	GBM_15	GBM	WHO 4	IDHwt	methylated	C228Tmut	no	nd	nd	nd	no	biopsy	I	-3	nd	Cryo	nd	nd	nd	no
	GBM_15	GBM	WHO 4	IDHwt	methylated	C228Tmut	no	nd	nd	yes	no	biopsy	I	-2	solid tumor	FFPE	20.24	7.87	190	nd
	GBM_15	GBM	WHO 4	IDHwt	methylated	C228Tmut	no	nd	nd	yes	no	biopsy	I	-1	solid tumor	FFPE	20.77	5.9	180	nd
	GBM_15	GBM	WHO 4	IDHwt	methylated	C228Tmut	no	nd	nd	nd	no	biopsy	I	ZP	nd	Cryo	nd	nd	nd	no
	GBM_15	GBM	WHO 4	IDHwt	methylated	C228Tmut	no	nd	nd	no	yes	biopsy	II	-8	some tumor	FFPE	16.73	8.95	135	nd
	GBM_15	GBM	WHO 4	IDHwt	methylated	C228Tmut	no	nd	nd	nd	yes	biopsy	II	-7	some tumor	Cryo	nd	nd	nd	no
	GBM_15	GBM	WHO 4	IDHwt	methylated	C228Tmut	no	nd	nd	no	yes	biopsy	II	-5	some tumor	FFPE	14.14	11.65	140	nd
	GBM_15	GBM	WHO 4	IDHwt	methylated	C228Tmut	no	nd	nd	nd	yes	biopsy	II	-4	no tumor	Cryo	nd	nd	nd	no
	GBM_15	GBM	WHO 4	IDHwt	methylated	C228Tmut	no	nd	nd	no	yes	biopsy	II	-3	some tumor	FFPE	15.58	9.07	160	nd
	GBM_15	GBM	WHO 4	IDHwt	methylated	C228Tmut	no	nd	nd	no	yes	biopsy	II	-2	some tumor	FFPE	17.26	10.17	145	nd
	GBM_15	GBM	WHO 4	IDHwt	methylated	C228Tmut	no	nd	nd	no	yes	biopsy	II	-1	some tumor	FFPE	17.42	9.19	190	nd
	GBM_15	GBM	WHO 4	IDHwt	methylated	C228Tmut	no	nd	nd	no	yes	biopsy	II	ZP	some tumor	FFPE	19.55	10.94	180	nd
	GBM_15	GBM	WHO 4	IDHwt	methylated	C228Tmut	no	nd	nd	yes	yes	resection	II	II	solid tumor	FFPE	20.91	4.96	212.5	nd
	GBM_15	GBM	WHO 4	IDHwt	methylated	C228Tmut	no	nd	nd	yes	yes	resection	II	II	solid tumor	Cryo	nd	nd	nd	yes
	GBM_15	GBM	WHO 4	IDHwt	methylated	C228Tmut	no	nd	nd	no	no	resection	III	III	some tumor	FFPE	12.23	6.95	130	nd
	GBM_15	GBM	WHO 4	IDHwt	methylated	C228Tmut	no	nd	nd	no	no	resection	III	III	some tumor	Cryo	nd	nd	nd	no
	GBM_15	GBM	WHO 4	IDHwt	methylated	C228Tmut	no	nd	nd	no	no	resection	V	V	some tumor	FFPE	10.34	9.14	141.25	nd
	GBM_15	GBM	WHO 4	IDHwt	methylated	C228Tmut	no	nd	nd	no	no	resection	V	V	some tumor	Cryo	nd	nd	nd	no
	GBM_16	GBM	WHO 4	IDHwt	not methylated	C250Tmut	no	0.82	HAB	no	yes	resection	I	I	no tumor	FFPE	12.4	5.07	140	nd
	GBM_16	GBM	WHO 4	IDHwt	not methylated	C250Tmut	no	0.82	HAB	no	yes	resection	I	I	infiltration zone	Cryo	nd	nd	nd	no
	GBM_16	GBM	WHO 4	IDHwt	not methylated	C250Tmut	no	1.62	HAB	yes	yes	resection	II	II	infiltration zone	FFPE	10.12	9.61	147.5	nd
	GBM_16	GBM	WHO 4	IDHwt	not methylated	C250Tmut	no	1.62	HAB	yes	yes	resection	II	II	solid tumor	Cryo	nd	nd	nd	yes
	GBM_17	GBM	WHO 4	IDHwt	not methylated	C228Tmut	no	1.7	HAB	yes	yes	resection	VII	VII	solid tumor	FFPE	21.65	nd	205	nd
	GBM_17	GBM	WHO 4	IDHwt	not methylated	C228Tmut	no	1.64	HAB	yes	yes	resection	IX	IX	solid tumor	FFPE	18.4	4.27	152.5	nd
	GBM_17	GBM	WHO 4	IDHwt	not methylated	C228Tmut	no	0.77	HAB	no	no	resection	VI	VI	some tumor	Cryo	nd	nd	nd	no
	GBM_17	GBM	WHO 4	IDHwt	not methylated	C228Tmut	no	1.7	HAB	yes	yes	resection	VII	VII	infiltration zone	Cryo	nd	nd	nd	no
	GBM_17	GBM	WHO 4	IDHwt	not methylated	C228Tmut	no	1.64	HAB	yes	yes	resection	IX	IX	solid tumor	Cryo	nd	nd	nd	yes
	GBM_17	GBM	WHO 4	IDHwt	not methylated	C228Tmut	no	0.77	HAB	no	no	resection	VI	VI	infiltration zone	FFPE	10.45	12.32	177.5	nd
	GBM_18	GBM	WHO 4	IDHwt	not methylated	C228Tmut	yes	1.24	MAB	yes	yes	resection	IIA	IIA	some tumor	FFPE	14.69	10.8	163.75	nd
	GBM_18	GBM	WHO 4	IDHwt	not methylated	C228Tmut	yes	1.28	MAB	yes	yes	resection	IA	IA	solid tumor	Cryo	nd	nd	nd	yes
	GBM_18	GBM	WHO 4	IDHwt	not methylated	C228Tmut	yes	1.24	MAB	yes	yes	resection	IIA	IIA	some tumor	Cryo	nd	nd	nd	no
	GBM_18	GBM	WHO 4	IDHwt	not methylated	C228Tmut	yes	1.28	MAB	yes	yes	resection	IA	IA	solid tumor	FFPE	nd	3.11	nd	nd
	GBM_19	GBM	WHO 4	IDHwt	not methylated	C228Tmut	yes	1.13	HAB	yes	yes	biopsy	A	-38	no tumor	FFPE	nd	7.17	100	nd
	GBM_19	GBM	WHO 4	IDHwt	not methylated	C228Tmut	yes	0.98	HAB	yes	yes	biopsy	A	-36	some tumor	FFPE	nd	10.37	110	nd
	GBM_19	GBM	WHO 4	IDHwt	not methylated	C228Tmut	yes	0.99	HAB	yes	yes	biopsy	A	-35	infiltration zone	FFPE	nd	9.27	185	nd
	GBM_19	GBM	WHO 4	IDHwt	not methylated	C228Tmut	yes	0.99	HAB	no	yes	biopsy	A	-24	infiltration zone	FFPE	nd	nd	nd	nd
	GBM_19	GBM	WHO 4	IDHwt	not methylated	C228Tmut	yes	1.11	HAB	yes	yes	biopsy	A	-22	some tumor	FFPE	nd	nd	nd	nd
	GBM_19	GBM	WHO 4	IDHwt	not methylated	C228Tmut	yes	1.11	HAB	yes	yes	biopsy	B	-21	no tumor	FFPE	nd	nd	nd	nd
	GBM_19	GBM	WHO 4	IDHwt	not methylated	C228Tmut	yes	1.09	HAB	yes	yes	biopsy	B	-20	some tumor	FFPE	17.69	11.78	190	nd
	GBM_19	GBM	WHO 4	IDHwt	not methylated	C228Tmut	yes	1.14	HAB	yes	yes	biopsy	B	-18	infiltration zone	FFPE	12.87	8.32	125	nd
	GBM_19	GBM	WHO 4	IDHwt	not methylated	C228Tmut	yes	1.14	HAB	yes	yes	biopsy	B	-17	no tumor	FFPE	14.95	8.13	102.5	nd
	GBM_19	GBM	WHO 4	IDHwt	not methylated	C228Tmut	yes	nd	HAB	nd	yes	biopsy	B	-6	some tumor	Cryo	nd	nd	nd	no
	GBM_19	GBM	WHO 4	IDHwt	not methylated	C228Tmut	yes	1.03	HAB	yes	yes	biopsy	B	-4	no tumor	FFPE	6.15	7.62	150	nd
	GBM_19	GBM	WHO 4	IDHwt	not methylated	C228Tmut	yes	1.15	HAB	yes	yes	biopsy	A	-39	some tumor	FFPE	15.31	5.85	97.5	nd
	GBM_20	GBM	WHO 4	IDHwt	methylated	C250Tmut	no	1.09	MAB	yes	yes	biopsy	A	-24	infiltration zone	FFPE	17.15	9.28	155	nd
	GBM_20	GBM	WHO 4	IDHwt	methylated	C250Tmut	no	1.09	MAB	yes	yes	biopsy	A	-23	solid tumor	FFPE	15.28	9.67	145	nd
	GBM_20	GBM	WHO 4	IDHwt	methylated	C250Tmut	no	1.09	MAB	yes	yes	biopsy	A	-22	some tumor	Cryo	nd	nd	nd	no
	GBM_20	GBM	WHO 4	IDHwt	methylated	C250Tmut	no	1.09	MAB	yes	yes	biopsy	A	-21	some tumor	Cryo	nd	nd	nd	no
	GBM_20	GBM	WHO 4	IDHwt	methylated	C250Tmut	no	1.09	MAB	yes	yes	biopsy	A	-20	solid tumor	FFPE	14	5.81	165	nd
	GBM_20	GBM	WHO 4	IDHwt	methylated	C250Tmut	no	1.08	MAB	yes	yes	biopsy	A	-19	solid tumor	FFPE	nd	nd	nd	nd
	GBM_20	GBM	WHO 4	IDHwt	methylated	C250Tmut	no	1.06	MAB	yes	yes	biopsy	A	-18	solid tumor	FFPE	nd	nd	nd	nd
	GBM_20	GBM	WHO 4	IDHwt	methylated	C250Tmut	no	1.08	MAB	yes	yes	biopsy	A	-17	no tumor	FFPE	nd	nd	nd	nd
	GBM_20	GBM	WHO 4	IDHwt	methylated	C250Tmut	no	1.08	MAB	yes	yes	biopsy	B	-16	solid tumor	FFPE	12.96	5.45	180	nd
	GBM_20	GBM	WHO 4	IDHwt	methylated	C250Tmut	no	1.2	MAB	yes	yes	biopsy	B	-14	solid tumor	FFPE	10.51	9.22	140	nd
	GBM_20	GBM	WHO 4	IDHwt	methylated	C250Tmut	no	1.21	MAB	yes	yes	biopsy	B	-13	solid tumor	FFPE	nd	nd	235	nd
	GBM_20	GBM	WHO 4	IDHwt	methylated	C250Tmut	no	1.23	MAB	yes	yes	biopsy	B	-12	solid tumor	FFPE	8.57	9.83	160	nd
	GBM_20	GBM	WHO 4	IDHwt	methylated	C250Tmut	no	1.18	MAB	yes	yes	biopsy	B	-8	solid tumor	Cryo	nd	nd	nd	no
	GBM_20	GBM	WHO 4	IDHwt	methylated	C250Tmut	no	1.18	MAB	yes	yes	biopsy	B	-7	nd	Cryo	nd	nd	nd	no
	GBM_20	GBM	WHO 4	IDHwt	methylated	C250Tmut	no	1.31	MAB	yes	yes	biopsy	B	-6	solid tumor	FFPE	14.01	8.82	150	nd
	GBM_20	GBM	WHO 4	IDHwt	methylated	C250Tmut	no	1.34	MAB	yes	yes	biopsy	B	-5	solid tumor	FFPE	18.14	6.03	135	nd
	GBM_20	GBM	WHO 4	IDHwt	methylated	C250Tmut	no	1.29	MAB	yes	yes	biopsy	C	-3	solid tumor	FFPE	12.99	7.53	175	nd
	GBM_20	GBM	WHO 4	IDHwt	methylated	C250Tmut	no	1.29	MAB	yes	yes	biopsy	C	-2	solid tumor	FFPE	13.15	8.04	180	nd
	GBM_20	GBM	WHO 4	IDHwt	methylated	C250Tmut	no	1.27	MAB	yes	yes	biopsy	C	-1	solid tumor	FFPE	15.72	4.68	210	nd
	GBM_20	GBM	WHO 4	IDHwt	methylated	C250Tmut	no	1.2	MAB	yes	yes	biopsy	C	ZP	nd	Cryo	nd	nd	nd	no
	GBM_20	GBM	WHO 4	IDHwt	methylated	C250Tmut	no	1.19	MAB	yes	yes	biopsy	C	+1	infiltration zone	Cryo	nd	nd	nd	no
	GBM_20	GBM	WHO 4	IDHwt	methylated	C250Tmut	no	1.14	MAB	yes	yes	biopsy	C	+2	solid tumor	FFPE	nd	nd	nd	nd
	GBM_21	GBM	WHO 4	IDHwt	not methylated	C228Tmut	no	0.55	nd	yes	yes	biopsy	A	-26	no tumor	FFPE	11.79	4.93	130	nd
	GBM_21	GBM	WHO 4	IDHwt	not methylated	C228Tmut	no	0.62	nd	yes	yes	biopsy	A	-22	solid tumor	FFPE	19.58	7.13	210	nd
	GBM_21	GBM	WHO 4	IDHwt	not methylated	C228Tmut	no	0.59	nd	yes	yes	biopsy	A	-21	solid tumor	FFPE	18.35	6.97	210	nd
	GBM_21	GBM	WHO 4	IDHwt	not methylated	C228Tmut	no	0.58	nd	yes	yes	biopsy	A	-20	solid tumor	FFPE	17.76	8.83	240	nd
	GBM_21	GBM	WHO 4	IDHwt	not methylated	C228Tmut	no	0.55	nd	yes	no	biopsy	A	-19	infiltration zone	FFPE	22.03	nd	170	nd
	GBM_21	GBM	WHO 4	IDHwt	not methylated	C228Tmut	no	0.5	nd	no	no	biopsy	A	-18	no tumor	FFPE	10.14	4.06	140	nd
	GBM_21	GBM	WHO 4	IDHwt	not methylated	C228Tmut	no	0.42	nd	no	no	biopsy	B	-17	no tumor	FFPE	11.95	6.15	130	nd
	GBM_21	GBM	WHO 4	IDHwt	not methylated	C228Tmut	no	0.37	nd	no	no	biopsy	B	-16	no tumor	FFPE	9.97	5.32	140	nd
	GBM_21	GBM	WHO 4	IDHwt	not methylated	C228Tmut	no	0.35	nd	no	no	biopsy	B	-15	no tumor	FFPE	9.9	5.98	145	nd
	GBM_21	GBM	WHO 4	IDHwt	not methylated	C228Tmut	no	0.35	nd	no	no	biopsy	B	-14	no tumor	FFPE	11.38	6	135	nd
	GBM_21	GBM	WHO 4	IDHwt	not methylated	C228Tmut	no	0.34	nd	no	no	biopsy	B	-13	no tumor	FFPE	11.08	6.86	145	nd
	GBM_21	GBM	WHO 4	IDHwt	not methylated	C228Tmut	no	0.33	nd	no	no	biopsy	C	-12	some tumor	FFPE	15.68	9.02	150	nd
	GBM_21	GBM	WHO 4	IDHwt	not methylated	C228Tmut	no	0.33	nd	no	no	biopsy	C	-11	some tumor	FFPE	20.34	8.45	145	nd
	GBM_21	GBM	WHO 4	IDHwt	not methylated	C228Tmut	no	0.34	nd	no	no	biopsy	C	-10	some tumor	FFPE	15.9	7.31	150	nd
	GBM_21	GBM	WHO 4	IDHwt	not methylated	C228Tmut	no	0.41	nd	no	no	biopsy	C	-9	some tumor	FFPE	19.56	9.02	170	nd
	GBM_21	GBM	WHO 4	IDHwt	not methylated	C228Tmut	no	0.4	nd	no	no	biopsy	C	-8	some tumor	Cryo	nd	nd	nd	no
	GBM_21	GBM	WHO 4	IDHwt	not methylated	C228Tmut	no	0.38	nd	no	no	biopsy	C	-7	some tumor	Cryo	nd	nd	nd	no
	GBM_21	GBM	WHO 4	IDHwt	not methylated	C228Tmut	no	0.35	nd	no	no	biopsy	C	-6	some tumor	FFPE	22.68	9.82	150	nd
	GBM_21	GBM	WHO 4	IDHwt	not methylated	C228Tmut	no	0.34	nd	no	no	biopsy	D	-5	some tumor	FFPE	nd	11.18	nd	nd
	GBM_21	GBM	WHO 4	IDHwt	not methylated	C228Tmut	no	0.38	nd	no	no	biopsy	D	-4	some tumor	FFPE	20.29	nd	160	nd
	GBM_21	GBM	WHO 4	IDHwt	not methylated	C228Tmut	no	0.35	nd	no	no	biopsy	D	-3	some tumor	FFPE	17.81	12.35	155	nd
	GBM_21	GBM	WHO 4	IDHwt	not methylated	C228Tmut	no	0.32	nd	no	no	biopsy	D	-2	some tumor	Cryo	nd	nd	nd	no
	GBM_21	GBM	WHO 4	IDHwt	not methylated	C228Tmut	no	0.3	nd	no	no	biopsy	D	-1	no tumor	FFPE	19.86	10.6	140	nd
	GBM_21	GBM	WHO 4	IDHwt	not methylated	C228Tmut	no	0.28	nd	no	no	biopsy	D	ZP	no tumor	FFPE	17.84	9.82	170	nd
	GBM_22	GBM	WHO 4	IDHwt	not methylated	C228Tmut	no	1.98	nd	yes	yes	resection	I	I	solid tumor	FFPE	18.98	4.1	165	nd
	GBM_22	GBM	WHO 4	IDHwt	not methylated	C228Tmut	no	1.84	nd	yes	yes	resection	II	II	solid tumor	FFPE	13.42	6.15	165	nd
	GBM_22	GBM	WHO 4	IDHwt	not methylated	C228Tmut	no	1.98	nd	yes	yes	resection	I	I	solid tumor	Cryo	nd	nd	nd	yes
	GBM_22	GBM	WHO 4	IDHwt	not methylated	C228Tmut	no	1.84	nd	yes	yes	resection	II	II	some tumor	Cryo	nd	nd	nd	no
	GBM_23	GBM	WHO 4	IDHwt	not methylated	wt	yes	1.45	HAB	yes	yes	resection	I	I	infiltration zone	FFPE	14.76	10.95	166.25	nd
	GBM_23	GBM	WHO 4	IDHwt	not methylated	wt	yes	1.45	HAB	yes	yes	resection	II	II	infiltration zone	Cryo	nd	nd	nd	no
	GBM_24	GBM	WHO 4	IDHwt	not methylated	C228Tmut	no	0.76	LAB	yes	no	biopsy	IA	-24	some tumor	FFPE	nd	11.73	nd	nd
	GBM_24	GBM	WHO 4	IDHwt	not methylated	C228Tmut	no	0.77	LAB	yes	no	biopsy	IA	-23	some tumor	FFPE	14.79	9.55	220	nd
	GBM_24	GBM	WHO 4	IDHwt	not methylated	C228Tmut	no	0.8	LAB	yes	no	biopsy	IA	-18	solid tumor	FFPE	17.99	14.83	240	nd
	GBM_24	GBM	WHO 4	IDHwt	not methylated	C228Tmut	no	0.76	LAB	yes	no	biopsy	IA	-17	infiltration zone	FFPE	15.14	3.19	230	nd
	GBM_24	GBM	WHO 4	IDHwt	not methylated	C228Tmut	no	0.7	LAB	yes	no	biopsy	IA	-16	some tumor	FFPE	13.63	2.67	140	nd
	GBM_24	GBM	WHO 4	IDHwt	not methylated	C228Tmut	no	0.65	LAB	yes	no	biopsy	I	-15	solid tumor	Cryo	nd	nd	nd	yes
	GBM_24	GBM	WHO 4	IDHwt	not methylated	C228Tmut	no	0.59	LAB	yes	no	biopsy	IB	-14	infiltration zone	FFPE	14.22	3.94	250	nd
	GBM_24	GBM	WHO 4	IDHwt	not methylated	C228Tmut	no	0.55	LAB	yes	no	biopsy	IB	-13	solid tumor	FFPE	14.72	10.72	190	nd
	GBM_24	GBM	WHO 4	IDHwt	not methylated	C228Tmut	no	0.52	LAB	yes	no	biopsy	I	-12	solid tumor	Cryo	nd	nd	nd	yes
	GBM_24	GBM	WHO 4	IDHwt	not methylated	C228Tmut	no	0.52	LAB	yes	no	biopsy	IB	-12	solid tumor	FFPE	16.1	13.36	220	nd
	GBM_24	GBM	WHO 4	IDHwt	not methylated	C228Tmut	no	0.52	LAB	yes	no	biopsy	IB	-11	solid tumor	FFPE	15.07	4.74	180	nd
	GBM_24	GBM	WHO 4	IDHwt	not methylated	C228Tmut	no	0.56	LAB	yes	no	biopsy	IB	-10	solid tumor	FFPE	13.72	3.87	150	nd
	GBM_24	GBM	WHO 4	IDHwt	not methylated	C228Tmut	no	0.61	LAB	yes	no	biopsy	I	-9	solid tumor	Cryo	nd	nd	nd	no
	GBM_24	GBM	WHO 4	IDHwt	not methylated	C228Tmut	no	0.61	LAB	yes	no	biopsy	IC	-8	infiltration zone	FFPE	16.11	4	160	nd
	GBM_24	GBM	WHO 4	IDHwt	not methylated	C228Tmut	no	0.64	LAB	yes	no	biopsy	IC	-7	solid tumor	FFPE	16.57	3.03	nd	nd
	GBM_24	GBM	WHO 4	IDHwt	not methylated	C228Tmut	no	0.67	LAB	yes	no	biopsy	IC	-6	solid tumor	FFPE	15.36	6.99	140	nd
	GBM_24	GBM	WHO 4	IDHwt	not methylated	C228Tmut	no	0.83	LAB	yes	no	biopsy	IC	-5	solid tumor	FFPE	16.04	5.13	160	nd
	GBM_24	GBM	WHO 4	IDHwt	not methylated	C228Tmut	no	0.86	LAB	yes	no	biopsy	IC	-4	solid tumor	FFPE	14.36	3.66	150	nd
	GBM_24	GBM	WHO 4	IDHwt	not methylated	C228Tmut	no	0.91	LAB	yes	no	biopsy	II	-8	some tumor	FFPE	nd	nd	180	nd
	GBM_24	GBM	WHO 4	IDHwt	not methylated	C228Tmut	no	1.04	LAB	yes	yes	biopsy	II	-7	infiltration zone	FFPE	17.01	13.93	215	nd
	GBM_24	GBM	WHO 4	IDHwt	not methylated	C228Tmut	no	1.05	LAB	yes	yes	biopsy	II	-6	solid tumor	Cryo	nd	nd	nd	yes
	GBM_24	GBM	WHO 4	IDHwt	not methylated	C228Tmut	no	1.06	LAB	yes	yes	biopsy	II	-5	some tumor	FFPE	17.42	7.98	195	nd
	GBM_24	GBM	WHO 4	IDHwt	not methylated	C228Tmut	no	1.06	LAB	yes	yes	biopsy	II	-4	infiltration zone	Cryo	nd	nd	nd	no
	GBM_24	GBM	WHO 4	IDHwt	not methylated	C228Tmut	no	0.99	LAB	yes	yes	biopsy	II	-3	infiltration zone	FFPE	17.56	7.65	225	nd
	GBM_24	GBM	WHO 4	IDHwt	not methylated	C228Tmut	no	1.06	LAB	yes	yes	biopsy	II	-2	solid tumor	FFPE	17.28	4.57	210	nd
	GBM_24	GBM	WHO 4	IDHwt	not methylated	C228Tmut	no	0.99	LAB	yes	yes	biopsy	II	-1	solid tumor	Cryo	nd	nd	nd	yes
	GBM_25	GBM	WHO 4	IDHwt	not methylated	C228Tmut	yes	0.88	MAB	yes	no	resection	I	I	infiltration zone	FFPE	13.03	2.78	130	nd
	GBM_25	GBM	WHO 4	IDHwt	not methylated	C228Tmut	yes	0.96	MAB	yes	yes	resection	III	III	solid tumor	FFPE	20.9	6.73	180	nd
	GBM_25	GBM	WHO 4	IDHwt	not methylated	C228Tmut	yes	1.62	MAB	yes	yes	resection	IV	IV	solid tumor	FFPE	18.19	7.55	187.5	nd
	GBM_25	GBM	WHO 4	IDHwt	not methylated	C228Tmut	yes	0.88	MAB	yes	no	resection	I	I gr	infiltration zone	Cryo	nd	nd	nd	no
	GBM_25	GBM	WHO 4	IDHwt	not methylated	C228Tmut	yes	0.88	MAB	yes	no	resection	I	I kl	some tumor	Cryo	nd	nd	nd	no
	GBM_25	GBM	WHO 4	IDHwt	not methylated	C228Tmut	yes	0.96	MAB	yes	yes	resection	III	III	solid tumor	Cryo	nd	nd	nd	yes
	GBM_25	GBM	WHO 4	IDHwt	not methylated	C228Tmut	yes	1.62	MAB	yes	yes	resection	IV	IV	solid tumor	Cryo	nd	nd	nd	yes
	GBM_26	GBM	WHO 4	IDHwt	partially methylated	C250Tmut	yes	0.97	HAB	yes	no	resection	I	I	solid tumor	FFPE	4.98	7.95	55	nd
	GBM_26	GBM	WHO 4	IDHwt	partially methylated	C250Tmut	yes	1.23	HAB	yes	yes	resection	II	II	solid tumor	FFPE	6.63	7.74	77.5	nd
	GBM_26	GBM	WHO 4	IDHwt	partially methylated	C250Tmut	yes	0.97	HAB	yes	no	resection	I	I	solid tumor	Cryo	nd	nd	nd	yes
	GBM_26	GBM	WHO 4	IDHwt	partially methylated	C250Tmut	yes	1.23	HAB	yes	yes	resection	II	II	solid tumor	Cryo	nd	nd	nd	yes
	1	Anonymous IDs
	2	Tumor entity according to WHO classification of 2021; GBM: glioblastoma multiforme
	3	WHO grade according to WHO classification of 2021; WHO4: WHO grade 4
	4	Mutational status of isocitrat-dehydrogenase gene; IDHwt: IDH-wildtype, IDHmut: IDH-mutant
	5	Promoter methylation status of the O-6-methylguanine-DNA methyltransferase (MGMT) gene
	6	Promoter mutation of the telomerase reverse transcriptase (TERT) gene; wt: wildtype, C250Tmut: cytosine to thymine switch at position 250, C228T: cytosine to thymine switch at position 228
	7	Relapse status; yes: tumor is a relapse, no: tumor is a primary tumor
	8	Standarized maximum uptake value (SUVmax) for [18F]GE-180 in TSPO-PET
	9	Affinity binding status for [18F]GE-180; LAB: low affinity binder, MAB: medium affinity binder, HAB: high affinity binder
	10	Tracer uptake registered for O-(2-[18F]-fluoroethyl)-L-tyrosine ([18F]FET) in FET-PET (maximum tumor-to-background (TBRmax) cutoff: 1.6)
	11	Contrast enhancement signal registered in magnetic resonance imaging (MRI)
	12	Surgical sampling status; biopsy: biopsy with defined coordinate along a trajectory, resection: resection of a defined tumor area
	13	Block ID of sampled tissue material
	14	Sample coordinate ID of sampled tissue material
	15	Tumor cell content group determined by neuopathological assessement; no tumor: cortex and white matter, some tumor: cortex and satellitoses or sporadic infiltrating tumor cells, infiltration zone: tumor cell content < 80 %, solid tumor: tumor cell content ≥ 80 %
	16	Sample asservation condition; FFPE: formalin-fixated and paraffine-embedded, Cryo: cryo-conserved, fresh-frozen material
	17	Percentage area (%Area) positive for TSPO by IHC determined with Fiji software in 400x JPEG images
	18	Percentage area (%Area) positive for CD68 by IHC determined with Fiji software in 400x JPEG images
	19	TSPO H-Score by immunohistochemistry (composite score of the percentage of positive tumor cells and staining intensity, possible range between 0 and 300)
	20	RNA sequencing of cryo-conserved solid tumor samples
	nd	not determined
