# Supplementary material for: Translocator protein (18kDA) (TSPO) marks mesenchymal glioblastoma cell populations characterized by elevated numbers of tumor-associated macrophages
Source: Acta Neuropathol Commun. 2023 Sep 11;11:147. doi: 10.1186/s40478-023-01651-5 (PMC10496331; doi:10.1186/s40478-023-01651-5)
Supplement: Supplementary file 11 — Supplementary Material 11: Supplementary Table 3. Molecularly analyzed IDH-wt WHO grade 4 glioma study collective. [file 40478_2023_1651_MOESM11_ESM.xlsx]

## Sheet: supplementary table 3
	Supplementary Table 3. Molecularly analyzed IDH-wt WHO grade 4 glioma study collective
	Case section		Sampling section					Molecular section
	ID1	relapse2	surgery3	block ID4	sample coordinate ID5	tumor content group6	sample storage7	DeSeq normalized TSPO counts8	TSPO expression9	Expression subgroup10	TSPO cluster11	TERT status12	RNA-Seq RUN13
	GBM_01	no	biopsy	A	-5	solid tumor	Cryo	24.1816	TSPO_LOW	PRO	TSPO LOW I	WT	6
	GBM_02	no	biopsy	B	-2	solid tumor	Cryo	77.7885	TSPO_LOW	PRO/CL	TSPO LOW I	C228Tmut	6
	GBM_03	no	biopsy	IIA	-8	solid tumor	Cryo	62.3789	TSPO_LOW	CL	TSPO LOW I	C228Tmut	5
	GBM_05	no	biopsy	B	-3	solid tumor	Cryo	150.667	TSPO_HIGH	MES	TSPO HIGH III	C228Tmut	5
	GBM_07	no	resection	IIA	IIA	solid tumor	Cryo	260.516	TSPO_HIGH	MES/CL	TSPO HIGH III	C250Tmut	7
	GBM_08	yes	biopsy	A	-14	solid tumor	Cryo	84.9532	TSPO_LOW	PRO/CL	TSPO LOW I	C228Tmut	1
	GBM_09	no	biopsy	A	-13	solid tumor	Cryo	80.9557	TSPO_LOW	CL	TSPO LOW I	C250Tmut	5
	GBM_10	yes	biopsy	B	-10	solid tumor	Cryo	436.316	TSPO_HIGH	MES/CL	TSPO HIGH III	C228Tmut	6
	GBM_11	no	resection	II	II	solid tumor	Cryo	146.197	TSPO_HIGH	CL	TSPO HIGH II	C228Tmut	5
	GBM_14	no	biopsy	II	-4	solid tumor	Cryo	100.841	TSPO_HIGH	CL	TSPO HIGH II	C228Tmut	1
	GBM_15	no	resection	II	II	solid tumor	Cryo	389.784	TSPO_HIGH	MES	TSPO HIGH III	C228Tmut	5
	GBM_16	no	resection	II	II	solid tumor	Cryo	189.819	TSPO_HIGH	CL	TSPO HIGH II	C250Tmut	5
	GBM_17	no	resection	IX	IX	solid tumor	Cryo	67.6493	TSPO_LOW	PRO/CL	TSPO LOW I	C228Tmut	5
	GBM_18	yes	resection	IA	IA	solid tumor	Cryo	73.082	TSPO_LOW	PRO/CL	TSPO LOW I	C228Tmut	5
	GBM_22	no	resection	I	I	solid tumor	Cryo	148.952	TSPO_HIGH	CL	TSPO HIGH II	C228Tmut	7
	GBM_24	no	biopsy	I	-12	solid tumor	Cryo	67.7235	TSPO_LOW	CL	TSPO LOW I	C228Tmut	7
	GBM_25	yes	resection	III	III	solid tumor	Cryo	220.982	TSPO_HIGH	MES/CL	TSPO HIGH III	C228Tmut	7
	GBM_26	yes	resection	I	I	solid tumor	Cryo	38.321	TSPO_LOW	PRO/CL	TSPO LOW I	C250Tmut	7
	1	Anonymous IDs
	2	Relapse status of occuring tumor; yes: tumor is a relapse, no: tumor is a primary tumor
	3	Surgery sampling status; biopsy: biopsy with defined coordinate along a trajectory, resection: resection of tumor material
	4	Block ID of sampled tissue material
	5	Sample coordinate ID of sampled tissue material
	6	Tumor content group determined by neuopathologal department with HE screenings; solid tumor: tumor cell content ≥ 80 %
	7	Sample storage condition; FFPE: formalin-fixated and paraffine-embedded, Cryo: cryo-conserved
	8	DeSeq-normalized TSPO counts of sample included in follow-up analyses
	9	TSPO expression group based on median split
	10	Expression subgroup based on ssGSEA with gene sets published by (Brennan et al. 2013); PRO: proneural, CL: classical, MES: mesenchymal, PRO/CL: mixtype of proneural and classical, MES/CL: mixtype of mesenchymal and classical
	11	TSPO cluster; I: LOW I, II: HIGH II, III: HIGH III
	12	Mutation status of telomerase reverse transcriptase (TERT) promoter; WT: wildtype, C228Tmut: cytosine to thymine switch at position 228, C250Tmut: cytosine to thymine switch at position 250
	13	RNA-Seq RUN ID used for Batch effect correction
	nd	not determined
