# Supplementary material for: Translocator protein (18kDA) (TSPO) marks mesenchymal glioblastoma cell populations characterized by elevated numbers of tumor-associated macrophages
Source: Acta Neuropathol Commun. 2023 Sep 11;11:147. doi: 10.1186/s40478-023-01651-5 (PMC10496331; doi:10.1186/s40478-023-01651-5)
Supplement: Supplementary file 12 — Supplementary Material 12: Supplementary Table 4. Primer and PCR conditions for bisulfite PCR methylation analysis. [file 40478_2023_1651_MOESM12_ESM.xlsx]

## Sheet: supplementary table 4
	Supplementary Table 4. Primer and PCR conditions for bisulfite PCR methylation analysis
				5'-3' sequence4		PCR conditions5
	primer ID1	primer names2	TSPO CpG distances to TSS main transcript covered (bp)3	primer forward	primer reverse	reaction cycles	denaturation	annealing	elongation
	Primer 1	TSPO_CpG_fwd1/_rev1	-162 to +34 (CpG 5-29)	TTATTATGGGGAGGAGGAGG	AAACACTACCTAACAAAAATTAACCAAA	50	95°C, 30s	60°C, 1min	72°C, 2min
	Primer 2	TSPO_CpG_fwd2/_rev2	+70 to +260 (CpG 30-51)	GGTTTGGTTAATTTTTGTTAGGTAG	AAAACCCAAACTCTACTACCC	40	95°C, 30s	52°C, 30s	72°C, 30s
	Primer 3	TSPO_CpG_fwd3/_rev3	+353 to +453 (CpG 60-69)	GGGAGGGAAAATTTGGATAATTT	CCAAATATTCTAAAACCCTCAAAAA	40	95°C, 30s	52°C, 30s	72°C, 30s
	Primer 4	New_TSPO_CpG_fwd4/_rev4	-201 to -118 (CpG 1-12)	TTTATAGATGGGAAAAGTGAGGTTAGAA	AAAACTCACTCCTCAAAACCAC	40	95°C, 30s	51°C, 30s	72°C, 30s
	Primer 8	New3_TSPO_CpG_fwd8/_rev8	+491 to +646 (CpG 70-80)	GGAATTTTTTTGAGGGTTTTAGAATA	AAAAAATAAAAAAAACAAACAAATCCCA	40	95°C, 30s	51°C, 30s	72°C, 30s
	1	Primer ID per primer pair
	2	Primer purchase designation
	3	CpG sites covered by primer pair and their distance to transcription start site (TSS) of main transcript
	4	5'-3' sequence per primer pair (forward/reverse)
	5	PCR conditions applied per primer pair
