# Supplementary material for: Translocator protein (18kDA) (TSPO) marks mesenchymal glioblastoma cell populations characterized by elevated numbers of tumor-associated macrophages
Source: Acta Neuropathol Commun. 2023 Sep 11;11:147. doi: 10.1186/s40478-023-01651-5 (PMC10496331; doi:10.1186/s40478-023-01651-5)
Supplement: Supplementary file 13 — Supplementary Material 13: Supplementary Table 5. Opal Multiplex IF staining parameter. [file 40478_2023_1651_MOESM13_ESM.xlsx]

## Sheet: supplementary table 5
	Supplementary Table 5. Opal Multiplex IF staining parameter
		1st target					2nd target
	costaining abbreviation	antigen retrieval/ HIER1	antibody target	antibody dilution	antibody order no.	OPAL dye	antigen retrieval/ HIER1	antibody target	antibody dilution	antibody order no.	OPAL dye
	TSPO/CD11b	10mM citrate buffer (pH = 6.0)	TSPO	1:5000	ab109497, abcam	1:50/1:100 Opal 570 FP1488001KT	10mM citrate buffer (pH = 6.0)	CD11b	1:500	14-0196-82, eBioscience	1:50/1:100 Opal 520/650 FP1487001KT FP1496001KT
	TSPO/CD31	10mM citrate buffer (pH = 6.0)	TSPO	1:5000	ab109497, abcam	1:50/1:100 Opal 570 FP1488001KT	10mM citrate buffer (pH = 6.0)	CD31	1:40	M0823, Dako	1:50/1:100 Opal 520/650 FP1487001KT FP1496001KT
	TSPO/CD68	10mM citrate buffer (pH = 6.0)	TSPO	1:5000	ab109497, abcam	1:50/1:100 Opal 570 FP1488001KT	10mM citrate buffer (pH = 6.0)	CD68	1:50	M0876, Dako	1:50/1:100 Opal 520/650 FP1487001KT FP1496001KT
	TSPO/GFAP	10mM citrate buffer (pH = 6.0)	TSPO	1:5000	ab109497, abcam	1:50/1:100 Opal 570 FP1488001KT	10mM citrate buffer (pH = 6.0)	GFAP	1:100	M0761, Dako	1:50/1:100 Opal 520/650 FP1487001KT FP1496001KT
	p53/TSPO	1mM Tris/EDTA buffer (pH = 9.0)	p53	1:50	M7001, Dako	1:50/1:100 Opal 520/650 FP1487001KT FP1496001KT	10mM citrate buffer (pH = 6.0)	TSPO	1:5000	ab109497, abcam	1:50/1:100 Opal 570 FP1488001KT
	1	Blocking for endogenous peroxidases and unspecific binding sites was performed for both targets after heat-induced epitope retrieval (HIER)/
		antigen retrieval
